# Supplementary material for: Principles of good practice for concept definition in the context of translation and linguistic validation of clinical outcome assessments (COAs)
Source: J Patient Rep Outcomes. 2025 Jul 14;9:89. doi: 10.1186/s41687-025-00920-2 (PMC12259492; doi:10.1186/s41687-025-00920-2)
Supplement: Supplementary file 1 — Supplementary Material 1 [file 41687_2025_920_MOESM1_ESM.xlsx]

## Sheet: Frequencies
Question #	Question	Response Options	Frequency	%
1	How often is concept definition development required for the translation and linguistic validation of clinical outcome assessment (COA) Measures in your work?	Always	10	50
		Most of the time	7	35
		Sometimes	2	10
		Seldom	1	5
		Never	0	0
		Total Responses	20	100
2	Do you refer to the concept definitions document by another term, e.g. concept elaborations?	Yes	16	80
		No	4	20
		Total Responses	20	100
3	How many individuals are involved in the concept definition development for 1 COA?	1	2	10
		2	8	40
		3	6	30
		4 or more	4	20
		Total Responses	20	100
4	Who is involved in the development of concept definitions in your work? Mark all that apply:	Project Manager	16	80
		In-house linguist	4	20
		Outside vendor specialist/linguist	8	40
		Instrument Developer	17	85
		Other: Please specify	11	55
		Total Responses	20	N/A
5	How often is the instrument developer involved in the development of concept definitions in your work?	Always	10	50
		Most of the time	5	25
		Sometimes	3	15
		Seldom	1	5
		Never	1	5
		Total Responses	20	100
6	How often is the concept definitions developer a native speaker of the source language in your work?	Always	16	80
		Most of the time	2	10
		Sometimes	1	5
		Seldom	0	0
		Never	1	5
		Not sure	0	0
		Total Responses	20	100
7	How often is the source language of the clinical outcome assessment a language other than English in your work?	Always	1	5
		Most of the time	0	0
		Sometimes	4	20
		Seldom	10	50
		Never	5	25
		Not sure	0	0
		Total Responses	20	100
8	Do you investigate whether a concept definition document is available prior to developing a new one?	Yes	18	90
		No	2	10
		Total Responses	20	100
9	Do you maintain a repository of concept definitions?	Yes	16	80
		No	4	20
		Total Responses	20	100
10	What format is used for concept definition document in your work?	Word table	9	47.3684
		Excel spreadsheet	7	36.8421
		Other: Please specify	3	15.7895
		Total Responses	19	100
11	How is the concept definition document structured?	In the exact order of the source measure	17	89.4737
		By category, e.g. colloquialisms, instructions, response options	0	0
		Other: Please specify	2	10.5263
		Total Responses	19	100
12	What do you include in the concept definition? Mark all that apply:	Definition of word and/or phrases making up the items, instructions and response options	19	100
		Elaboration of colloquialisms	18	94.7368
		Graphics/Images	9	47.3684
		Acceptable translation alternatives	17	89.4737
		Unacceptable translation alternatives	15	78.9474
		Project instructions apart from concept definitions, e.g. reminder to render consistent translations across documents	10	52.6316
		Information surrounding the therapeutic area targeted by the measure	10	52.6316
		Sound or video files	4	21.0526
		Other: Please specify	7	36.8421
		Total Responses	19	N/A
13	What do you include in the concept definition development process? Mark all that apply:	Consultation with instrument developer	18	94.7368
		Consultation with subject matter expert	11	57.8947
		Internet research	16	84.2105
		Client review/approval	14	73.6842
		Other: Please specify	5	26.3158
		Total Responses	19	N/A
14	Are there any differences in the process you follow, or the resources you utilize when the instrument developer is not involved in concept definition development?	Yes	4	23.5294
		No	13	76.4706
		Total Responses	17	100
15	How are updates made to the concept definition document once the translation is underway?	As needed with document version control	17	89.4737
		Post-project	2	10.5263
		Total Responses	19	100
